# Supplementary material for: Metformin attenuates diabetic osteoporosis via the miR-21 mediated Mef2c/Sost pathway
Source: Front Endocrinol (Lausanne). 2026 Jun 5;17:1841140. doi: 10.3389/fendo.2026.1841140 (PMC13278933; doi:10.3389/fendo.2026.1841140)
Supplement: Supplementary file 1 [file DataSheet1.zip]

Archive with 5 entries (4 files):
- Frontier-补充图及图例/
- Frontier-补充图及图例/S1.tif
- Frontier-补充图及图例/S2.tif
- Frontier-补充图及图例/S3.tif
- Frontier-补充图及图例/Supplementary figure legends.docx
